# Supplementary material for: Oral Health-Related Quality of Life in Italian Children and Adolescents Living with Bone Dysplasia: A Cross-Sectional Study
Source: Int J Environ Res Public Health. 2024 Mar 6;21(3):306. doi: 10.3390/ijerph21030306 (PMC10970356; doi:10.3390/ijerph21030306)
Supplement: Supplementary file 1 [file ijerph-21-00306-s001.zip]

Archive with 1 entries (1 files):
- ijerph-2885089-supplementary.pdf
